# Supplementary material for: Survival in Korean Patients with Frontotemporal Dementia Syndrome: Association with Behavioral Features and Parkinsonism
Source: J Clin Med. 2022 Apr 18;11(8):2260. doi: 10.3390/jcm11082260 (PMC9025342; doi:10.3390/jcm11082260)
Supplement: Supplementary file 1 [file jcm-11-02260-s001.zip]

Archive with 1 entries (1 files):
- jcm-1689540-supplementary.xlsx
