# Supplementary material for: Survival in Korean Patients with Frontotemporal Dementia Syndrome: Association with Behavioral Features and Parkinsonism
Source: J Clin Med. 2022 Apr 18;11(8):2260. doi: 10.3390/jcm11082260 (PMC9025342; doi:10.3390/jcm11082260)
Supplement: Supplementary file 1 [file jcm-11-02260-s001.zip › jcm-1689540-supplementary.xlsx]

## Sheet: datasheet
ID	Onset_DATE	Diagnosis_DATE	DEATH_DATE	LAST_FU	onset_to_death_Month	Dx_to_death_month	Diagnosis (1=bvFTD, 2=svPPA, 3=nfvPPA, 4=MNDplus)	Censor	Sex	education_y	age at diagnosis	Onset_age	age at assesment	Onset_assess_interval	MMSE (999:NA)	CDR_SB	FTD_CDR_SB	FBI_total (999:NA)	FBIQ01 (999:NA)	FBIQ02 (999:NA)	FBIQ03 (999:NA)	FBIQ04 (999:NA)	FBIQ05 (999:NA)	FBIQ06 (999:NA)	FBIQ07 (999:NA)	FBIQ08 (999:NA)	FBIQ09 (999:NA)	FBIQ10 (999:NA)	FBIQ11 (999:NA)	FBIQ12 (999:NA)	FBIQ13 (999:NA)	FBIQ14 (999:NA)	FBIQ15 (999:NA)	FBIQ16 (999:NA)	FBIQ17 (999:NA)	FBIQ18 (999:NA)	FBIQ19 (999:NA)	FBIQ20 (999:NA)	FBIQ21 (999:NA)	FBIQ22 (999:NA)	FBIQ23 (999:NA)	FBIQ24 (999:NA)	FBI_negative (999:NA)	FBI_positive (999:NA)	UPDRS_date (999:NA)	UPDRSMScore (999:NA)	presence of parkinsonism	speech_facial_UPDRS	tremor_UPDRS
01-0001	2011-03-01	2013-01-30	2015-10-14	2015-10-14	55	32	2	0	1	9	67	65	67	22	3	5	7.5	21	2	2	2	2	0	2	1	2	2	2	2	1	1	0	0	0	0	0	0	0	0	0	0	0	19	2	2013-01-30	0	0	0	0
01-0258	2004-01-01	2009-05-08	2014-03-26	2014-03-26	122	58	1	0	2	0	68	63	69	76	10	10	16	58	3	2	3	3	3	3	3	3	3	3	3	3	3	3	3	0	3	3	2	3	0	2	1	1	32	26	2010-05-25	0	0	0	0
01-0352	2002-01-01	2009-06-08	NA	2016-12-31	179	90	1	1	1	9	65	57	65	99	24	4	7	29	3	2	2	2	2	3	2	2	1	3	2	0	0	1	2	0	0	0	1	0	0	0	0	0	25	4	2010-04-12	0	0	0	0
01-0398	2004-03-01	2009-08-11	2016-08-29	2016-08-29	149	84	2	0	2	12	60	55	63	99	29	4.5	7.5	45	1	2	0	3	2	3	3	3	2	3	3	2	3	1	3	2	2	2	2	2	1	0	0	0	25	20	2012-04-16	0	0	0	0
01-0433	2006-01-01	2009-11-03	NA	2016-12-31	131	85	2	1	2	6	58	54	59	51	16	3	4	32	2	1	3	3	3	2	1	3	3	2	2	2	0	1	0	0	1	1	0	0	0	0	0	0	27	5	2010-04-12	0	0	0	0
01-0491	2009-07-01	2010-01-04	2013-03-22	2013-03-22	44	38	1	0	2	0.5	90	89	90	6	15	5	6.5	32	3	1	2	3	0	1	1	2	2	0	0	3	2	0	3	3	3	0	1	0	0	1	1	1	15	17	2010-01-07	0	0	0	0
01-0533	2009-06-01	2011-10-24	NA	2016-12-31	90	62	3	1	2	12	78	75	78	29	21	5	8	14	0	1	1	1	0	1	0	1	3	0	3	1	0	0	1	0	0	0	0	1	0	0	0	0	11	3	2011-11-08	25	1	1	2
01-0554	2009-06-01	2010-03-26	NA	2016-12-31	90	81	3	1	1	16	68	67	68	11	26	1	1.5	4	0	0	0	1	0	0	0	0	1	0	1	0	1	0	0	0	0	0	0	0	0	0	0	0	3	1	2010-05-28	0	0	0	0
01-0567	2009-08-01	2010-04-08	2014-03-07	2014-03-07	55	46	1	0	1	9	57	57	58	13	20	6	10	54	3	3	2	3	0	3	3	3	3	3	3	3	3	0	3	0	3	3	3	0	3	3	1	1	29	25	2010-09-13	0	0	0	0
01-0584	2008-01-01	2010-08-06	2011-07-10	2011-07-10	42	11	4	0	1	9	53	51	53	31	5	9	14	50	2	3	3	2	2	2	3	3	3	3	3	3	1	1	3	1	2	3	1	2	1	1	0	0	31	19	2010-08-06	0	0	0	0
01-0618	2007-01-01	2010-07-01	2015-12-02	2015-12-02	107	65	1	0	2	9	67	63	67	42	21	3.5	5.5	22	1	1	0	0	3	2	2	2	0	2	2	1	0	0	0	1	0	0	0	1	2	0	0	0	17	5	2010-07-01	2	1	2	0
01-0679	2007-01-01	2009-06-22	2011-11-28	2011-11-28	58	29	4	0	1	6	55	52	56	45	20	13	17	47	3	3	3	1	3	3	3	3	3	3	3	0	0	3	1	3	1	2	0	1	2	0	0	0	34	13	2010-10-19	1	0	1	0
01-0708	2008-08-01	2011-01-11	NA	2016-12-31	100	71	1	1	2	6	69	67	70	34	22	2.5	4.5	34	0	0	0	1	0	3	3	3	0	0	0	3	3	3	2	0	3	2	3	2	0	2	1	1	10	24	2011-06-14	0	0	0	0
01-0710	2008-01-01	2011-01-21	2014-02-05	2014-02-05	73	36	1	0	2	6	55	52	56	50	15	7	11	42	3	3	3	3	3	1	3	2	3	3	3	0	0	3	2	3	1	0	0	0	0	0	0	0	33	9	2010-12-31	0	0	0	0
01-0711	2011-03-01	2012-11-27	2015-12-07	2015-12-07	57	36	1	0	2	6	58	56	58	20	25	9	11	36	3	3	3	0	3	3	0	3	3	3	3	0	0	0	0	0	0	0	0	2	0	2	3	3	29	7	2012-11-27	51	1	4	0
01-0712	2010-07-01	2011-08-08	NA	2016-12-31	77	64	3	1	1	9	54	53	54	13	28	0.5	2.5	28	2	0	2	1	0	1	0	2	3	3	3	1	2	1	0	0	2	1	0	0	2	2	0	0	17	11	2011-08-08	0	0	0	0
01-0714	2010-03-01	2011-10-24	NA	2016-12-31	81	62	3	1	1	6	56	54	56	19	23	4	6	26	2	1	2	2	0	1	0	0	1	0	2	0	2	0	3	0	0	0	3	3	3	0	1	1	11	15	2011-10-24	20	1	1	0
01-0748	2010-03-01	2012-03-08	NA	2016-12-31	81	57	2	1	1	20	66	64	66	24	29	6	8	45	3	2	2	3	3	2	3	2	3	3	2	3	3	3	0	1	3	0	2	1	0	0	1	1	28	17	2012-03-05	0	0	0	0
01-0758	2011-05-01	2012-05-17	NA	2016-12-31	67	55	1	1	1	12	58	57	58	13	22	3	5	29	2	2	3	2	0	3	2	3	1	0	1	3	2	1	0	0	1	1	0	1	0	1	0	0	19	10	2012-06-01	0	0	0	0
01-0768	2010-05-01	2012-06-27	NA	2016-12-31	79	54	1	1	2	12	52	49	52	25	28	3.5	5.5	20	2	1	2	3	0	1	1	1	2	0	2	1	2	0	1	0	0	0	0	0	0	1	0	0	15	5	2012-06-27	0	0	0	0
01-0779	2007-03-01	2012-08-01	NA	2016-12-31	117	52	2	1	2	12	61	55	61	65	30	1.5	2	8	2	0	1	2	0	1	0	1	0	0	0	0	0	0	0	0	0	1	0	0	0	0	0	0	7	1	2012-08-01	0	0	0	0
01-0781	2011-09-01	2012-08-29	NA	2016-12-31	63	52	1	1	1	12	52	51	52	11	25	2.5	3.5	30	3	2	2	2	0	2	3	2	3	0	3	2	1	0	1	0	0	1	0	1	0	1	0	0	23	7	2012-08-24	0	0	0	0
01-0810	2012-05-01	2012-12-18	2015-05-17	2015-05-17	36	28	3	0	1	1	61	60	61	7	22	1	3.5	14	1	0	0	0	0	0	1	1	3	0	3	2	1	0	1	0	1	0	0	0	0	0	0	0	9	5	2012-12-16	0	0	0	0
01-0821	2011-02-01	2013-03-29	NA	2016-12-31	70	45	2	1	1	16	56	54	56	25	25	1.5	2.5	24	1	1	2	3	0	1	1	1	3	2	3	1	1	0	2	0	0	0	0	2	0	0	0	0	18	6	2013-03-29	0	0	0	0
01-0827	2010-01-01	2013-08-05	NA	2016-12-31	83	40	2	1	1	9	70	67	70	43	21	2	3	6	0	1	0	1	0	1	1	1	0	1	0	0	0	0	0	0	0	0	0	0	0	0	0	0	6	0	2013-08-05	0	0	0	0
01-0828	2012-11-01	2013-05-22	NA	2016-12-31	49	43	2	1	2	9	68	67	68	6	26	2.5	4.5	23	2	1	1	3	0	1	1	2	2	3	3	1	2	0	1	0	0	0	0	0	0	0	0	0	19	4	2013-05-14	0	0	0	0
38-0678	2008-01-01	2010-10-18	NA	2016-12-31	107	74	2	1	1	16	68	65	68	40	20	3	4.5	14	0	0	1	1	0	2	2	0	0	1	1	1	0	0	1	1	2	0	0	1	0	0	0	0	8	6	2011-05-16	0	0	0	0
38-0689	2010-02-01	2011-04-07	2014-08-06	2014-08-06	54	39	3	0	1	16	79	77	79	16	12	12	15	33	3	3	3	1	2	3	3	1	3	3	3	1	0	3	0	0	0	0	0	0	0	1	0	0	28	5	2011-06-30	27	1	4	2
38-0690	2008-01-01	2011-07-17	2013-07-29	2013-07-29	66	24	1	0	1	16	62	59	62	42	15	12	16	37	3	3	2	3	2	2	3	1	2	3	3	1	0	2	0	0	1	0	0	0	1	3	1	1	28	9	2011-07-20	46	1	4	7
38-0722	2004-01-01	2011-12-02	NA	2016-12-31	155	60	1	1	1	12	50	42	50	94	28	2	3	33	2	2	1	2	0	2	2	3	1	1	1	1	2	2	3	2	1	2	0	0	3	0	0	0	17	16	2011-11-29	0	0	0	0
38-0800	2010-01-01	2012-04-24	NA	2016-12-31	83	56	2	1	1	9	70	67	70	27	999	2	3.5	23	3	2	1	3	1	2	2	2	1	2	1	2	0	0	0	0	0	0	0	0	0	0	0	0	21	2	2012-04-23	0	0	0	0
57-0105	2004-01-01	2009-03-18	NA	2016-12-31	155	93	1	1	2	0.5	67	62	68	70	23	11	14.5	35	2	3	2	2	2	2	2	3	0	3	1	3	3	1	1	1	1	0	2	0	0	0	1	1	22	13	2009-11-19	6	1	0	0
57-0119	2008-12-01	2009-05-18	2014-09-11	2014-09-11	69	63	3	0	1	12	79	78	81	28	28	2	4	999	999	999	999	999	999	999	999	999	999	999	999	999	999	999	999	999	999	999	999	999	999	999	999	999	999	999	2011-04-12	8	1	0	0
57-0129	2003-01-01	2009-04-29	2012-03-06	2012-03-06	110	34	2	0	1	4	74	68	75	82	19	8.5	12.5	52	3	3	3	3	3	3	3	3	3	3	2	3	3	0	2	1	3	0	1	2	1	1	2	2	33	19	2009-11-12	8	1	0	0
57-0146	2004-01-01	2008-05-13	2016-02-04	2016-02-04	145	92	2	0	2	0	73	68	74	71	16	11	15	67	2	3	2	3	3	3	3	3	2	3	2	3	3	3	3	3	3	3	2	3	3	3	3	3	32	35	2009-12-23	3	1	0	0
57-0155	2004-01-01	2009-06-01	2013-03-07	2013-03-07	110	45	2	0	2	5	72	67	73	70	6	6	9	33	2	1	1	2	2	1	2	2	2	2	2	1	1	2	2	1	2	0	0	0	0	1	3	3	20	13	2009-11-12	13	1	0	1
57-0157	2009-01-01	2009-07-02	NA	2016-12-31	95	89	2	1	2	6	59	58	59	11	24	2.5	3.5	20	1	2	1	2	0	3	2	1	1	2	0	2	0	0	1	0	0	2	0	0	0	0	0	0	15	5	2009-12-10	2	1	0	0
57-0170	2004-05-01	2009-07-01	2014-08-03	2014-08-03	123	61	2	0	2	10	73	68	74	66	12	14	18	45	3	3	3	2	3	3	3	3	1	3	1	2	1	0	3	0	1	3	0	1	0	2	3	3	29	16	2009-11-17	8	1	0	1
57-0176	2008-12-01	2009-08-24	2016-04-14	2016-04-14	88	79	2	0	1	12	62	61	62	10	7	10	14	64	3	3	3	3	3	3	3	3	3	3	3	3	2	2	3	2	3	3	2	3	0	2	3	3	36	28	2009-10-29	10	1	2	0
57-0178	2008-08-01	2009-08-19	2010-11-11	2010-11-11	27	14	1	0	1	12	76	75	76	14	14	6.5	8	40	3	3	3	3	2	0	1	3	3	0	0	3	3	0	3	0	3	3	1	0	2	0	1	1	21	19	2009-10-30	41	1	4	0
57-0202	2005-01-01	2009-10-29	2016-11-08	2016-11-08	142	84	2	0	1	4	70	65	70	58	13	7	10	10	2	2	0	0	0	1	0	0	1	2	1	0	0	0	0	1	0	0	0	0	0	0	0	0	9	1	2009-11-16	0	0	0	0
57-0207	2000-01-01	2010-05-31	NA	2016-12-31	203	79	1	1	2	14	59	49	59	124	14	18	24	56	3	3	3	3	3	3	3	3	3	3	3	3	2	1	3	2	2	2	2	1	0	1	1	1	36	20	2010-05-31	48	1	4	10
57-0213	2008-04-01	2009-12-28	2011-10-29	2011-10-29	42	22	1	0	1	9	63	61	63	20	25	3.5	6	53	3	3	3	1	2	3	3	3	3	2	1	2	1	2	3	0	3	0	3	2	1	3	3	3	30	23	2009-12-28	38	1	5	4
57-0237	2008-04-01	2010-03-29	2012-12-02	2012-12-02	56	32	3	0	1	2	55	53	55	24	16	1.5	4.5	39	2	2	1	3	2	1	2	3	2	1	3	1	2	2	3	2	1	1	0	0	3	0	0	0	24	15	2010-06-01	9	1	3	0
57-0290	2004-01-01	2010-06-15	NA	2016-12-31	155	78	1	1	2	6	62	56	62	77	25	2	3	20	2	0	1	3	1	1	1	1	0	0	0	3	2	0	1	1	1	0	1	0	0	0	1	1	10	10	2010-06-15	13	1	0	0
57-0296	2007-01-01	2010-07-01	2015-08-24	2015-08-24	103	61	1	0	1	6	63	60	63	41	18	2.5	3.5	38	2	3	2	3	0	2	3	3	2	3	2	3	3	0	1	0	1	0	2	0	0	0	0	0	28	10	2010-06-16	16	1	1	0
57-0298	2009-01-01	2010-08-10	NA	2016-12-31	95	76	1	1	2	6	73	72	73	19	21	2	3	30	1	1	0	2	0	1	2	2	1	1	1	3	3	2	2	1	2	1	3	0	0	0	0	0	13	17	2010-08-10	6	1	0	2
57-0302	2008-01-01	2010-07-27	2012-12-08	2012-12-08	59	28	2	0	1	6	80	78	80	30	20	3.5	5	10	1	1	1	1	2	1	1	1	1	0	0	0	0	0	0	0	0	0	0	0	0	0	0	0	10	0	2010-07-21	9	1	0	0
57-0317	2006-01-01	2010-08-23	2010-12-01	2010-12-01	59	3	1	0	1	12	84	79	84	57	20	5	6	26	2	1	1	1	0	1	2	1	0	0	0	1	3	2	1	2	0	1	2	2	0	1	2	2	9	17	2010-10-28	15	1	1	4
57-0319	2009-12-01	2010-12-10	2011-06-01	2011-06-01	18	5	4	0	2	0	79	78	79	12	11	4	6.5	9	1	1	0	0	2	1	2	0	0	0	1	0	0	0	1	0	0	0	0	0	0	0	0	0	8	1	2010-12-10	10	1	0	0
57-0353	2009-02-01	2010-10-20	2014-05-07	2014-05-07	63	42	1	0	2	6	77	76	77	20	18	8	10	35	3	3	3	3	3	3	2	3	3	2	0	2	2	0	1	1	1	0	0	0	0	0	0	0	28	7	2010-10-20	6	1	2	0
57-0397	2008-01-01	2011-03-31	2015-04-01	2015-04-01	87	48	1	0	1	16	90	86	90	38	21	5.5	7.5	10	1	0	1	0	2	1	0	1	2	0	0	0	0	0	1	0	0	0	0	0	0	0	1	1	8	2	2011-03-31	17	1	2	2
57-0408	2008-01-01	2011-03-22	NA	2016-12-31	107	69	1	1	1	12	71	67	71	38	17	4	6	16	2	0	2	2	2	0	1	1	2	1	0	0	0	0	0	0	0	1	0	1	0	0	1	1	13	3	2011-03-15	2	1	1	0
57-0423	2006-12-01	2011-04-11	NA	2016-12-31	120	68	2	1	1	12	73	68	73	52	27	3.5	5	19	1	0	0	2	1	0	0	1	1	1	1	1	3	1	2	0	1	0	2	1	0	0	0	0	8	11	2011-04-25	1	0	0	0
57-0425	2009-06-01	2011-04-05	NA	2016-12-31	90	68	2	1	2	12	63	61	63	22	25	1	3	12	1	1	0	1	0	1	0	1	1	2	1	1	0	0	1	0	1	0	0	0	0	0	0	0	9	3	2011-04-05	10	1	0	0
57-0450	2009-01-01	2011-07-15	2012-02-10	2012-02-10	37	6	1	0	2	0	72	69	72	30	10	5.5	6.5	22	1	3	2	2	3	2	2	3	1	1	0	1	0	0	0	0	0	0	0	0	0	0	1	1	20	2	2011-07-26	17	1	1	0
57-0465	2008-01-01	2011-08-24	2014-02-21	2014-02-21	73	29	4	0	1	12	65	61	65	43	21	4.5	6.5	41	3	2	3	3	3	3	3	2	3	3	3	2	1	1	3	2	1	0	0	0	0	0	0	0	31	10	2011-08-24	14	1	0	2
57-0481	2011-08-01	2011-11-10	NA	2016-12-31	64	61	1	1	1	13	75	75	76	3	27	5.5	6.5	8	1	2	0	1	1	2	0	0	0	0	0	0	1	0	0	0	0	0	0	0	0	0	0	0	7	1	2011-11-28	6	1	0	2
57-0491	2010-01-01	2011-10-31	2012-06-01	2012-06-01	29	7	4	0	2	6	50	48	50	21	15	9	13	31	2	2	1	2	2	3	2	2	2	1	2	2	2	0	2	1	1	2	0	0	0	0	0	0	21	10	2011-10-26	6	1	2	0
57-0497	2009-01-01	2012-01-30	NA	2016-12-31	95	59	1	1	2	1	54	51	54	36	12	6	7	41	3	3	3	2	3	3	3	3	3	3	3	2	1	0	3	2	1	0	0	0	0	0	0	0	32	9	2012-01-30	7	1	1	0
57-0500	2010-09-01	2011-12-12	2013-04-18	2013-04-18	31	16	4	0	2	6	71	70	71	15	5	18	24	34	2	3	0	2	3	3	1	2	3	2	3	3	1	0	2	0	0	0	1	1	0	1	1	1	24	10	999	999	999	999	999
57-0501	2008-01-01	2011-12-20	NA	2016-12-31	107	60	2	1	1	6	75	71	75	47	7	4.5	6.5	9	0	1	1	0	0	1	0	0	2	3	1	0	0	0	0	0	0	0	0	0	0	0	0	0	9	0	2011-12-12	15	1	0	2
57-0512	2009-01-01	2012-01-19	2015-04-18	2015-04-18	75	38	3	0	1	18	70	67	70	36	22	1.5	3.5	5	0	0	0	0	0	0	0	0	2	0	2	0	1	0	0	0	0	0	0	0	0	0	0	0	4	1	2012-01-20	16	1	3	2
57-0526	2002-01-01	2012-04-09	NA	2016-12-31	179	56	1	1	1	12	75	65	75	123	17	5.5	8	17	0	0	0	3	0	2	0	1	0	0	0	1	1	0	2	3	0	0	0	3	0	1	0	0	6	11	2012-04-09	4	1	0	0
57-0542	2010-04-01	2012-04-19	NA	2016-12-31	80	56	3	1	1	12	69	67	69	24	26	2.5	4.5	4	0	1	0	0	1	0	0	0	0	0	1	0	0	0	0	0	0	0	0	0	0	0	0	0	4	0	2012-04-18	2	1	0	0
57-0544	2011-01-01	2012-04-20	2013-10-08	2013-10-08	33	17	4	0	1	6	62	60	62	15	14	3	5.5	13	1	0	0	2	0	0	2	2	1	1	0	2	1	0	0	1	0	0	0	0	0	0	0	0	9	4	2012-04-20	7	1	3	0
57-0558	2011-01-01	2012-07-02	2013-08-24	2013-08-24	31	13	4	0	2	12	55	53	55	18	18	3.5	5.5	46	3	3	3	3	2	3	2	2	2	1	1	3	3	2	2	2	3	2	0	0	0	0	1	1	28	18	2012-07-02	4	1	0	0
57-0597	2009-10-01	2012-10-31	NA	2016-12-31	86	50	2	1	2	12	56	53	56	36	27	1.5	3.5	10	1	0	1	1	0	0	0	1	1	1	1	1	1	0	0	1	0	0	0	0	0	0	0	0	7	3	2012-10-31	0	0	0	0
57-0619	2011-10-01	2013-10-28	NA	2016-12-31	62	38	4	1	1	12	63	61	63	25	24	2.5	3.5	13	2	0	2	1	1	0	0	1	2	0	0	1	1	0	0	0	0	1	0	0	0	0	1	1	9	4	2013-11-28	21	1	2	7
57-0624	2010-11-01	2013-11-26	NA	2016-12-31	73	37	1	1	1	16	42	39	42	36	11	17	22	51	3	3	3	3	3	3	3	3	3	3	2	2	2	0	3	0	3	3	1	0	0	0	3	3	34	17	2013-11-26	0	0	0	0
57-0660	2003-01-01	2013-09-02	NA	2016-12-31	167	39	1	1	1	12	67	57	67	129	8	12	15	23	3	3	3	1	1	1	0	3	3	2	0	0	0	0	3	0	0	0	0	0	0	0	0	0	20	3	2013-10-01	17	1	3	0
57-0685	2012-12-01	2014-07-29	NA	2016-12-31	48	29	3	1	1	11	66	65	66	22	27	1	4	12	1	1	1	3	0	1	0	0	2	0	2	1	0	0	0	0	0	0	0	0	0	0	0	0	11	1	2014-10-14	2	1	0	1
57-0686	2013-03-01	2014-10-28	2015-10-22	2015-10-22	31	11	4	0	1	12	78	76	78	20	24	4	5	11	2	0	1	0	1	0	0	1	1	2	0	1	1	0	0	1	0	0	0	0	0	0	0	0	8	3	2014-11-11	5	1	0	2
06-0276	2006-01-01	2009-11-05	2016-06-08	2016-06-08	125	79	1	0	2	6	67	64	67	46	21	9	12	47	2	2	2	3	1	1	1	2	2	2	2	3	3	2	2	2	2	2	2	1	2	1	3	3	22	25	2009-11-05	1	0	1	0
09-0270	2005-01-01	2010-03-19	NA	2016-12-31	143	81	3	1	1	14	62	57	62	62	22	1	2	10	0	2	0	1	2	0	0	1	0	0	2	0	0	0	0	1	0	0	0	0	0	0	0	0	9	1	2010-07-01	0	0	0	0
09-0282	2009-01-01	2010-04-09	NA	2016-12-31	95	80	3	1	1	12	64	62	64	15	22	2	4	16	0	0	0	1	2	0	0	1	0	2	3	1	0	1	1	0	0	1	0	0	1	0	0	0	11	5	2010-04-09	0	0	0	0
09-0332	2005-03-01	2005-12-05	2014-10-04	2014-10-04	115	105	2	0	2	0	57	56	61	65	8	10	14	21	0	0	1	2	0	2	2	2	3	2	1	0	3	0	0	0	1	0	2	0	0	0	0	0	15	6	2010-08-26	5	1	2	0
09-0367	2005-01-01	2011-02-09	NA	2016-12-31	143	70	2	1	1	16	77	71	77	73	0	13	18	43	1	3	0	3	3	3	2	3	1	2	3	3	2	2	3	3	0	2	0	0	0	1	2	2	25	18	2011-02-09	0	0	0	0
09-0368	2009-02-01	2010-12-20	2015-12-27	2015-12-27	82	60	3	0	2	6	51	49	51	22	12	7	9.5	17	1	1	1	0	0	1	2	0	2	0	3	2	2	0	0	0	0	2	0	0	0	0	0	0	11	6	2010-12-30	0	0	0	0
09-0369	2010-09-01	2011-04-26	NA	2016-12-31	75	68	1	1	1	6	67	66	67	7	23	5	7.5	50	3	3	3	3	3	2	3	3	3	0	2	2	3	0	0	2	3	1	3	2	3	0	3	3	28	22	2011-04-26	20	1	2	2
09-0398	2001-01-01	2011-11-07	NA	2016-12-31	191	61	1	1	1	9	69	58	69	130	26	3.5	6	35	2	0	0	3	2	3	3	3	0	0	0	0	3	3	3	0	1	3	3	3	0	0	0	0	16	19	2011-11-07	0	0	0	0
09-0463	2011-07-01	2012-02-20	NA	2016-12-31	65	58	3	1	1	6	66	65	66	7	24	1	3.5	14	1	0	0	1	0	2	0	1	0	3	3	1	2	0	0	0	0	0	0	0	0	0	0	0	11	3	2012-02-20	0	0	0	0
09-0474	2010-01-01	2012-03-19	NA	2016-12-31	83	57	2	1	2	6	68	66	68	26	26	1.5	4	14	1	0	0	1	0	0	0	0	0	3	3	3	1	1	1	0	0	0	0	0	0	0	0	0	8	6	2012-03-19	0	0	0	0
09-0525	2011-01-01	2012-11-08	NA	2016-12-31	71	49	2	1	2	8	54	52	54	22	25	2	3	10	0	0	1	1	0	1	2	2	0	1	1	0	0	0	0	0	1	0	0	0	0	0	0	0	9	1	2012-11-08	0	0	0	0
09-0555	2012-03-01	2013-06-03	2015-09-12	2015-09-12	42	27	3	0	1	9	75	74	75	15	1	14	17.5	35	3	3	2	2	1	3	3	2	3	1	3	0	0	0	2	0	3	0	0	2	0	2	0	0	26	9	2013-06-05	4	1	4	0
09-0584	2012-01-01	2013-09-30	NA	2016-12-31	59	39	2	1	1	16	60	58	60	20	21	5.5	8	17	1	0	0	2	0	1	1	1	2	2	0	1	3	0	0	0	1	0	2	0	0	0	0	0	10	7	2013-09-30	0	0	0	0
09-0589	2012-12-01	2013-07-30	NA	2016-12-31	48	41	2	1	2	12	55	54	55	8	10	5	7	8	1	1	1	1	0	1	0	0	0	1	0	1	0	0	1	0	0	0	0	0	0	0	0	0	6	2	2013-08-19	0	0	0	0
09-0590	2012-07-01	2013-10-25	NA	2016-12-31	53	38	2	1	1	9	66	65	66	15	27	1	1.5	0	0	0	0	0	0	0	0	0	0	0	0	0	0	0	0	0	0	0	0	0	0	0	0	0	0	0	2013-10-25	0	0	0	0
09-0591	2010-01-01	2013-10-01	NA	2016-12-31	83	38	1	1	1	12	56	53	56	46	25	3.5	6.5	28	0	1	2	1	3	3	1	3	1	0	0	2	0	2	1	0	2	3	0	1	0	1	1	1	15	13	2013-11-14	0	0	0	0
09-0593	2012-12-01	2013-11-12	NA	2016-12-31	48	37	3	1	2	22	64	63	64	12	26	2.5	4	17	1	1	1	1	1	2	1	1	2	1	1	1	1	0	1	0	0	0	0	0	0	0	0	0	14	3	2013-12-06	0	0	0	0
09-0614	2011-05-01	2013-02-19	NA	2016-12-31	67	46	3	1	2	0	70	68	70	21	17	4.5	5.5	8	0	0	1	0	0	0	1	0	2	2	2	0	0	0	0	0	0	0	0	0	0	0	0	0	8	0	2013-02-19	0	0	0	0
11-0043	2006-01-01	2007-03-06	NA	2016-12-31	131	117	2	1	2	6	56	55	59	52	16	18	24	39	3	3	3	3	3	3	3	3	3	3	3	0	0	0	0	0	0	0	0	0	0	3	3	3	33	6	2010-05-12	51	1	7	0
11-0047	2001-02-01	2004-08-11	NA	2016-12-31	190	148	2	1	1	9	60	56	67	121	17	18	24	69	3	3	3	3	3	3	3	3	3	3	3	3	3	3	3	3	3	3	3	3	0	3	3	3	36	33	2011-03-24	66	1	7	2
11-0061	2005-04-01	2007-04-10	2016-04-11	2016-04-11	132	108	2	0	2	6	59	57	62	59	0	17	22	60	3	3	2	2	3	3	3	3	3	3	3	2	3	3	3	2	2	2	1	2	2	3	2	2	33	27	2010-03-31	4	1	0	0
11-0158	2006-09-01	2007-09-05	NA	2016-12-31	123	111	1	1	2	6	67	65	69	43	30	9	13	59	3	3	3	3	3	3	3	3	3	3	3	2	2	3	3	3	0	2	1	0	2	3	2	2	36	23	2010-04-26	10	1	1	0
11-0460	2006-11-01	2008-11-28	NA	2016-12-31	121	97	2	1	2	8	70	68	71	40	22	6	10	34	2	1	0	3	3	0	3	2	2	3	3	3	0	2	3	3	0	0	1	0	0	0	0	0	22	12	2010-03-17	0	0	0	0
11-0626	2007-01-01	2011-09-09	NA	2016-12-31	119	63	1	1	1	12	44	39	44	56	28	6	10	45	2	1	2	3	2	3	2	1	2	1	1	1	3	2	2	2	2	3	3	2	2	2	1	1	20	25	2011-09-09	0	0	0	0
11-0781	2009-05-01	2009-11-30	NA	2016-12-31	91	85	2	1	1	4	80	79	80	11	17	3	5	19	1	0	0	1	2	2	2	1	1	2	1	1	1	1	0	1	0	0	0	0	0	0	0	0	15	4	2010-04-05	0	0	0	0
11-0788	2008-12-01	2010-04-15	2015-04-15	2015-04-15	76	60	1	0	2	9	73	72	73	16	18	10	13	36	1	1	1	2	2	2	2	2	2	2	2	2	2	2	2	2	2	1	2	1	0	1	0	0	19	17	2010-04-15	1	1	0	1
11-0805	2008-05-01	2010-05-11	NA	2016-12-31	103	79	2	1	2	12	74	72	74	24	6	5	7	17	1	1	1	1	2	1	1	1	1	1	1	1	0	1	1	1	0	0	0	0	0	0	0	0	13	4	2010-05-11	0	0	0	0
11-0838	2007-09-01	2010-09-06	NA	2016-12-31	111	75	2	1	2	0	72	69	72	33	3	7	9.5	25	2	1	1	2	0	1	2	3	2	3	3	3	2	0	0	0	0	0	0	0	0	0	0	0	20	5	2010-06-10	8	1	0	0
11-0851	2009-07-01	2010-07-27	NA	2016-12-31	89	77	1	1	2	0	65	64	65	13	12	6	9	27	2	2	2	2	1	2	2	2	2	1	0	2	0	0	1	1	1	0	1	0	1	0	0	0	20	7	2010-08-30	0	0	0	0
11-0884	2008-09-01	2010-09-15	2015-05-15	2015-05-15	80	56	1	0	1	0	77	75	77	24	29	2	3	32	2	1	2	2	3	0	0	1	1	0	0	2	2	0	1	0	1	2	0	3	3	0	3	3	15	17	2010-09-07	0	0	0	0
11-0891	2005-01-01	2010-09-28	NA	2016-12-31	143	75	2	1	2	9	69	63	69	68	22	2	3.5	4	1	0	0	0	0	0	0	0	1	1	0	0	0	0	1	0	0	0	0	0	0	0	0	0	3	1	2010-09-13	0	0	0	0
11-0922	2008-01-01	2011-11-01	NA	2016-12-31	107	61	3	1	2	0.5	76	72	76	45	25	1.5	2.5	2	0	0	0	0	0	0	0	0	0	0	2	0	0	0	0	0	0	0	0	0	0	0	0	0	2	0	2011-10-12	1	0	1	0
11-0952	2009-11-01	2010-11-30	2013-01-25	2013-01-25	38	25	1	0	1	13	79	78	79	12	27	1	2.5	3	1	0	0	0	0	0	0	0	0	0	0	1	0	0	1	0	0	0	0	0	0	0	0	0	1	2	2010-11-24	0	0	0	0
11-1008	2007-02-01	2011-02-16	NA	2016-12-31	118	70	2	1	2	0.5	72	68	72	48	19	3	4	23	2	2	2	2	2	3	3	0	3	3	0	1	0	0	0	0	0	0	0	0	0	0	0	0	22	1	2011-02-17	0	0	0	0
11-1140	2009-01-01	2011-09-27	2012-08-10	2012-08-10	43	10	4	0	2	9	68	65	68	32	9	13	19	27	2	1	1	1	1	2	3	2	2	1	3	0	0	0	1	0	1	2	0	2	0	2	0	0	19	8	2011-09-23	15	1	4	0
11-1542	2010-01-01	2013-03-20	NA	2016-12-31	83	45	1	1	2	6	67	64	67	38	20	9	10.5	36	2	3	2	3	3	3	3	3	3	0	1	0	0	3	2	2	1	0	1	0	0	0	0	0	27	9	2013-03-12	0	0	0	0
11-1755	2013-03-01	2013-12-10	2016-03-13	2016-03-13	36	27	1	0	1	8	76	75	76	9	24	9.5	12.5	42	2	1	2	2	2	3	2	3	2	2	3	3	1	2	2	1	999	2	0	1	1	1	2	2	26	16	2013-12-09	0	0	0	0
11-1818	2011-01-01	2014-04-01	NA	2016-12-31	71	32	1	1	1	9	63	60	63	38	8	16	20	35	1	1	1	2	2	2	2	2	2	2	1	2	0	3	1	2	2	0	2	0	2	0	1	1	20	15	2014-03-31	0	0	0	0
11-1820	2013-01-01	2014-08-12	NA	2016-12-31	47	28	2	1	2	6	71	70	71	19	5	12	16	45	3	3	3	3	3	3	2	2	3	3	3	2	0	2	3	2	2	0	0	0	0	1	0	0	33	12	2014-10-13	1	0	1	0
11-1999	2011-09-01	2014-10-07	2016-10-18	2016-10-18	61	24	3	0	1	12	76	73	76	37	4	12	17	36	2	0	2	3	3	0	2	3	1	3	3	3	0	2	1	3	1	3	0	0	0	1	0	0	22	14	2014-11-12	2	1	2	0
14-0014	2006-03-01	2008-12-24	NA	2016-12-31	129	96	2	1	2	9	65	63	66	47	29	1	2.5	10	2	0	1	1	1	0	0	0	1	1	1	1	0	0	0	0	0	0	0	0	0	0	0	0	9	1	2010-02-02	0	0	0	0
14-0032	2006-03-01	2009-08-03	NA	2016-12-31	129	88	2	1	1	11	61	58	62	48	26	0	2	17	1	1	1	1	0	1	1	0	0	2	3	3	1	0	0	0	0	0	2	0	0	0	0	0	11	6	2010-03-31	1	0	0	0
14-0078	2009-06-01	2010-05-28	2012-03-07	2012-03-07	33	21	1	0	1	12	62	61	62	11	21	5	6.5	42	1	2	3	3	2	3	3	2	3	1	2	2	1	1	2	1	1	2	1	1	1	2	0	0	27	15	2010-05-28	13	1	2	0
14-0084	2009-03-01	2010-04-21	NA	2016-12-31	93	80	1	1	1	16	60	59	60	14	26	6	9	12	0	1	1	1	2	1	1	1	0	1	1	0	0	1	0	0	0	1	0	0	0	0	0	0	10	2	2010-07-06	0	0	0	0
14-0111	2008-08-01	2010-09-01	2016-05-05	2016-05-05	93	68	3	0	2	3	77	75	77	25	25	0.5	2.5	13	1	0	2	2	1	1	1	0	3	0	2	0	0	0	0	0	0	0	0	0	0	0	0	0	13	0	2010-09-01	17	1	4	0
14-0116	2009-01-01	2010-09-16	NA	2016-12-31	95	75	1	1	2	0	67	66	67	20	17	1.5	3	6	1	0	1	0	0	1	0	1	1	0	1	0	0	0	0	0	0	0	0	0	0	0	0	0	6	0	2010-09-16	3	1	0	1
14-0144	2009-01-01	2011-01-11	2013-12-30	2013-12-30	59	35	2	0	1	7	68	65	68	24	28	2.5	4.5	12	1	1	0	3	0	0	0	1	2	0	0	0	2	0	0	0	0	1	1	0	0	0	0	0	8	4	2011-01-11	0	0	0	0
14-0155	2009-09-01	2011-09-08	2012-08-09	2012-08-09	35	11	1	0	1	12	76	74	76	24	17	7	9	50	1	0	3	3	3	3	3	3	0	0	0	3	3	0	3	3	3	3	3	3	3	1	3	3	19	31	2011-09-08	3	1	0	0
14-0156	2009-08-01	2011-08-03	2013-12-19	2013-12-19	52	28	4	0	2	0.5	69	67	69	24	13	8	11	22	3	2	2	1	1	2	3	2	3	0	0	1	0	0	2	0	0	0	0	0	0	0	0	0	19	3	2011-08-16	6	1	4	0
14-0217	2011-08-01	2013-04-26	2013-08-10	2013-08-10	24	3	1	0	1	6	62	60	62	20	17	11	14	24	3	3	0	2	2	3	0	0	0	0	0	2	2	0	0	0	0	0	2	2	1	0	2	2	13	11	2013-0514	12	1	0	0
14-0218	2012-01-01	2013-05-31	2015-11-13	2015-11-13	46	29	1	0	2	0.5	62	60	62	16	9	17	22	47	3	2	3	3	3	3	3	2	3	3	3	3	0	0	1	2	2	3	0	2	0	2	0	0	32	15	2013-05-31	33	1	4	4
14-0219	2008-06-01	2013-08-14	NA	2016-12-31	102	40	2	1	1	0	72	66	72	62	15	8	9.5	44	3	3	2	2	3	2	2	3	3	3	1	2	1	1	2	3	1	3	0	1	0	1	1	1	28	16	2013-08-14	0	0	0	0
14-0220	2010-07-01	2013-07-17	2016-04-14	2016-04-14	69	32	1	0	2	0	78	75	78	36	6	10	14	17	0	2	0	1	2	1	2	3	0	3	0	2	1	0	0	0	0	0	0	0	0	0	0	0	14	3	2013-07-17	0	0	0	0
14-0221	2012-03-01	2014-08-02	NA	2016-12-31	57	28	1	1	2	4	76	74	76	29	22	4	6	32	3	2	2	2	1	3	2	2	2	0	0	2	3	0	2	3	2	1	0	0	0	0	0	0	19	13	2014-08-02	0	0	0	0
15-0185	2004-06-01	2008-06-27	2013-11-22	2013-11-22	113	64	3	0	1	14	55	51	55	49	19	4	5	36	1	3	2	2	3	3	3	2	2	0	3	2	2	1	1	0	1	2	0	1	0	1	0	0	25	11	2008-08-29	26	1	2	0
15-0352	2009-09-01	2010-06-11	NA	2016-12-31	87	78	3	1	2	4	80	80	80	6	16	5	8	14	1	0	2	1	0	1	1	1	2	1	2	0	0	0	1	0	0	0	0	0	0	0	0	0	13	1	2010-03-16	37	1	4	1
15-0500	2012-01-01	2013-07-26	NA	2016-12-31	59	41	3	1	2	6	67	65	67	18	18	4.5	7.5	14	2	1	1	1	0	2	2	0	3	1	1	0	0	0	0	0	0	0	0	0	0	0	0	0	14	0	2013-07-26	32	1	3	2
15-0501	2011-01-01	2013-05-02	2015-11-22	2015-11-22	58	30	3	0	1	16	83	80	83	27	21	5	7	20	3	3	1	1	0	3	2	1	3	0	1	1	0	0	1	0	0	0	0	0	0	0	0	0	18	2	2013-05-02	24	1	2	2
15-0502	2008-01-01	2013-07-11	NA	2016-12-31	107	41	1	1	2	9	60	54	60	65	23	7	11	34	2	3	2	3	3	3	2	3	2	0	0	2	1	0	1	3	2	0	0	0	0	1	0	0	24	10	2013-07-11	22	1	2	2
15-0611	2012-01-01	2014-01-24	NA	2016-12-31	59	35	1	1	1	12	76	74	76	27	21	4.5	6	15	2	1	2	1	1	1	1	2	2	0	0	0	0	0	0	0	2	0	0	0	0	0	0	0	13	2	2014-05-30	10	1	2	2
17-0087	2007-01-01	2007-11-20	NA	2016-12-31	119	109	1	1	1	12	69	68	73	61	26	8	10	46	2	2	3	1	3	3	3	3	3	3	2	1	1	0	3	2	3	0	2	3	0	1	1	1	29	17	2012-02-06	5	1	3	0
17-0260	2008-09-01	2012-09-18	NA	2016-12-31	99	51	2	1	2	12	63	59	63	48	26	2.5	4.5	35	2	1	2	3	0	1	1	2	2	3	1	3	2	1	3	3	1	1	1	0	0	1	1	1	18	17	2012-09-18	0	0	0	0
17-0551	2012-06-01	2012-08-03	NA	2016-12-31	54	52	2	1	2	9	64	64	64	1	15	8.5	12.5	32	3	3	2	3	3	3	3	3	3	2	0	0	0	0	1	0	0	0	0	0	0	0	3	3	28	4	2012-07-03	0	0	0	0
17-0557	2008-08-01	2009-08-04	NA	2016-12-31	100	88	2	1	2	12	63	62	66	47	999	17	23	40	2	2	1	3	3	3	2	3	3	3	3	1	0	0	3	0	1	0	0	3	0	0	1	1	31	9	2012-07-03	3	1	0	0
17-0559	2009-03-01	2012-07-15	2016-07-25	2016-07-25	88	48	1	0	1	12	37	34	37	40	22	6	10	39	1	2	1	3	3	3	3	3	0	2	0	2	3	1	3	2	1	3	2	1	0	0	0	0	21	18	2012-07-17	0	0	0	0
17-0580	2011-03-01	2012-08-11	NA	2016-12-31	69	52	2	1	2	0.5	74	72	74	17	7	7	9	36	2	3	0	2	3	3	3	3	3	3	1	3	2	2	2	0	0	0	0	0	0	1	0	0	26	10	2012-08-24	4	1	0	0
17-0676	2012-01-01	2013-02-08	NA	2016-12-31	59	46	3	1	2	6	73	72	73	12	23	1.5	2	5	1	0	0	1	0	0	0	0	1	0	2	0	0	0	#NULL!	0	0	0	0	0	0	0	0	0	5	0	2013-01-24	7	1	1	0
17-0681	2007-05-01	2013-03-28	2014-05-27	2014-05-27	84	13	3	0	1	16	49	43	49	66	18	3.5	4.5	41	3	3	2	3	3	3	3	3	0	2	2	2	2	3	2	0	1	1	1	1	0	0	0	0	28	13	2012-11-23	8	1	2	0
51-0244	2007-08-01	2009-08-14	2014-01-29	2014-01-29	77	53	1	0	2	12	63	61	63	24	7	9	13	52	2	2	1	3	3	3	3	2	3	3	3	2	3	3	3	3	0	2	2	0	3	0	0	0	31	21	2009-08-14	0	0	0	0
51-0496	2005-01-01	2011-07-28	2016-12-17	2016-12-17	143	64	3	0	2	6	76	69	74	65	1	6	9	46	3	3	2	2	3	3	3	3	3	3	3	3	0	2	2	0	1	0	1	1	1	2	0	0	33	13	2010-06-16	0	0	0	0
51-0497	2010-01-01	2010-09-15	2015-08-06	2015-08-06	67	58	1	0	2	12	60	60	60	8	25	2	3	14	2	0	1	1	1	1	1	1	1	1	1	1	0	1	0	0	0	0	1	0	0	0	0	0	11	3	2010-09-10	0	0	0	0
51-0499	2010-12-01	2011-03-21	NA	2016-12-31	72	69	3	1	1	12	67	67	67	0	27	1	2	15	1	1	1	2	0	1	1	1	2	1	2	0	1	0	0	0	1	0	0	0	0	0	0	0	13	2	2010-12-03	0	0	0	0
51-0500	2010-01-01	2011-01-05	NA	2016-12-31	83	71	3	1	2	3	75	74	74	9	20	2	3	6	0	0	1	0	0	1	1	1	1	0	1	0	0	0	0	0	0	0	0	0	0	0	0	0	6	0	2010-10-25	0	0	0	0
36-0566	2006-01-01	2007-05-07	2016-03-05	2016-03-05	122	105	3	0	1	16	70	69	73	52	27	9	14	19	0	1	1	2	1	2	2	1	3	1	1	0	1	0	1	0	0	0	0	2	0	0	0	0	15	4	2010-05-10	4	1	4	0
36-1665	2007-12-01	2009-07-27	NA	2016-12-31	108	89	2	1	1	20	54	52	55	31	27	3	6	16	0	0	0	2	2	1	0	0	1	2	2	2	1	0	0	0	1	0	0	0	0	0	0	0	12	4	2010-07-14	0	0	0	0
36-1683	2007-03-01	2009-07-20	NA	2016-12-31	117	89	2	1	1	18	62	59	63	39	30	0.5	1	22	2	0	3	3	0	0	0	2	3	3	1	2	3	0	0	0	0	0	0	0	0	0	0	0	17	5	2010-06-21	1	0	1	0
36-1956	2005-01-01	2009-11-06	2015-12-25	2015-12-25	131	73	2	0	1	9	75	71	75	58	3	17	21	37	3	3	3	3	3	3	3	3	2	3	2	0	1	0	3	0	2	0	0	0	0	0	0	0	31	6	2009-11-06	1	0	1	0
36-2011	2005-01-01	2010-01-18	NA	2016-12-31	143	83	1	1	2	12	60	55	60	60	12	14	18	999	999	999	999	999	999	999	999	999	999	999	999	999	999	999	999	999	999	999	999	999	999	999	999	999	999	999	2012-02-23	0	0	0	0
36-2027	2009-01-01	2009-12-14	NA	2016-12-31	95	84	3	1	1	16	73	72	74	23	25	2	3	6	0	1	0	0	0	1	0	0	0	1	1	0	1	0	0	0	0	0	0	0	1	0	0	0	4	2	999	999	999	999	999
36-2103	2003-09-01	2010-01-28	NA	2016-12-31	159	83	2	1	2	1	68	62	70	102	27	6.5	10.5	18	2	0	0	2	2	2	2	2	0	3	0	2	0	0	0	0	0	0	0	0	0	1	0	0	15	3	2012-03-26	3	1	1	2
36-2105	2003-01-01	2010-02-01	NA	2016-12-31	167	82	1	1	2	11	59	52	59	85	19	5	8	24	0	2	0	3	1	3	1	2	0	1	0	3	0	0	3	2	2	0	1	0	0	0	0	0	13	11	2010-02-01	6	1	2	0
36-2170	2007-01-01	2010-02-25	NA	2016-12-31	119	82	2	1	1	6	61	57	61	37	27	3.5	6.5	24	2	2	1	1	0	3	3	1	1	3	0	2	0	0	2	0	0	0	0	3	0	0	0	0	17	7	2010-02-25	0	0	0	0
36-2178	2006-08-01	2010-02-23	NA	2016-12-31	124	82	1	1	1	16	62	59	62	42	17	13	17	28	2	1	2	3	2	3	3	3	0	1	0	2	0	0	0	0	1	0	0	0	0	2	3	3	20	8	2010-02-09	1	0	1	0
36-2183	2006-03-01	2011-03-08	NA	2016-12-31	129	69	1	1	2	9	61	56	61	57	14	12	16	31	2	2	2	2	2	2	2	2	2	2	2	1	1	0	1	1	0	1	0	1	0	1	1	1	23	8	999	999	999	999	999
36-2206	2009-08-01	2010-02-19	NA	2016-12-31	88	82	2	1	1	9	59	58	59	6	28	2	3	8	2	0	1	1	1	0	0	0	1	1	0	0	1	0	0	0	0	0	0	0	0	0	0	0	7	1	2010-02-19	1	0	1	0
36-2234	2002-01-01	2004-11-15	NA	2016-12-31	179	145	2	1	2	12	69	66	75	98	16	5.5	9.5	29	2	2	2	2	2	2	2	2	2	0	2	1	2	2	2	0	1	0	0	0	0	0	1	1	20	9	2010-03-08	6	1	0	0
36-2240	2006-12-01	2010-03-09	NA	2016-12-31	120	81	1	1	2	18	58	55	58	39	8	12.5	17.5	33	3	3	2	2	1	3	1	3	3	2	3	0	0	0	3	0	1	1	0	0	0	0	1	1	27	6	2010-03-09	15	1	4	6
36-2315	2009-02-01	2011-04-06	NA	2016-12-31	94	68	2	1	2	15	63	60	63	24	20	4.5	7.5	44	2	2	3	3	3	3	3	3	1	3	0	3	3	2	1	3	2	0	1	0	0	2	0	0	27	17	2011-02-24	2	1	1	0
36-2457	2009-01-01	2010-07-01	NA	2016-12-31	95	77	1	1	1	16	82	80	82	18	28	5	6	14	1	1	1	1	1	1	1	1	1	0	0	1	1	0	1	0	0	0	0	0	0	1	1	1	9	5	2010-07-01	1	0	0	0
36-2471	2007-06-01	2008-04-22	NA	2016-12-31	114	104	3	1	2	6	61	60	63	36	6	4	7.5	6	1	0	0	0	0	0	0	0	2	1	2	0	0	0	0	0	0	0	0	0	0	0	0	0	6	0	2010-06-07	14	1	2	2
36-2498	2009-01-01	2010-07-19	NA	2016-12-31	95	77	1	1	2	11	64	63	65	29	25	4	6	999	999	999	999	999	999	999	999	999	999	999	999	999	999	999	999	999	999	999	999	999	999	999	999	999	999	999	2011-06-14	15	1	3	1
36-2557	2008-07-01	2009-05-21	NA	2016-12-31	101	91	3	1	2	12	74	73	75	24	30	1	1.5	5	1	0	0	0	0	0	0	0	2	0	2	0	0	0	0	0	0	0	0	0	0	0	0	0	5	0	2010-07-10	5	1	3	0
36-2615	2007-01-01	2010-09-14	NA	2016-12-31	119	75	2	1	1	12	56	52	56	43	27	1	2	19	2	0	1	3	1	0	1	0	2	2	0	0	1	1	0	0	2	0	1	1	0	1	0	0	12	7	999	999	999	999	999
36-2619	2006-03-01	2010-06-29	NA	2016-12-31	129	78	1	1	2	12	65	60	65	53	19	10	12.5	43	2	3	3	0	3	3	3	3	3	3	2	2	1	1	3	0	0	1	1	0	0	2	3	3	29	14	2010-08-03	1	0	1	0
36-2630	2004-01-01	2008-05-28	NA	2016-12-31	155	103	4	1	1	12	49	45	51	79	999	10.5	15.5	29	1	1	2	2	3	2	2	1	3	0	3	0	0	0	1	3	1	1	0	2	0	1	0	0	20	9	2010-08-05	9	1	5	0
36-2775	2005-03-01	2008-07-10	NA	2016-12-31	141	101	3	1	1	16	57	53	59	66	26	2	5	25	3	1	1	3	0	0	2	0	3	1	3	0	2	0	1	0	0	1	1	0	0	0	0	0	20	5	2010-09-27	28	1	5	0
36-2851	2007-01-01	2010-11-11	NA	2016-12-31	119	73	1	1	1	16	75	71	74	45	29	3.5	7.5	24	0	1	1	3	2	1	0	2	0	0	0	3	2	0	2	2	2	0	1	1	0	0	1	1	10	14	2010-10-20	2	1	0	0
36-2860	2005-08-01	2008-08-22	NA	2016-12-31	136	100	1	1	2	4	67	64	69	62	3	17	21	41	3	3	3	3	3	3	3	3	3	3	1	1	1	0	3	0	0	1	0	2	0	1	1	1	31	10	999	999	999	999	999
36-2896	2007-03-01	2010-11-30	NA	2016-12-31	117	73	1	1	2	6	76	72	76	44	0	14	19	55	2	2	2	2	3	3	3	3	3	3	3	3	2	2	3	2	3	3	2	0	0	2	2	2	31	24	2010-11-02	10	1	4	0
36-2982	2008-01-01	2011-01-21	NA	2016-12-31	107	71	2	1	2	10	58	55	58	36	10	4	7	50	3	2	2	3	3	1	3	3	3	3	3	3	3	3	2	1	3	3	3	0	0	0	0	0	29	21	2011-11-21	0	0	0	0
36-2983	2010-03-01	2011-01-27	NA	2016-12-31	81	71	1	1	1	12	68	67	68	10	18	5.5	7.5	35	3	3	2	3	2	3	3	3	3	1	0	1	1	1	3	0	0	0	0	0	2	0	1	1	26	9	2011-01-27	0	0	0	0
36-2987	2005-06-01	2011-03-28	NA	2016-12-31	138	69	3	1	2	0	72	67	72	69	999	5	7	6	0	0	0	0	0	0	0	0	1	0	3	1	0	0	0	0	0	0	0	0	0	0	0	0	5	1	2011-03-04	53	1	5	4
36-2988	2008-04-01	2011-04-12	NA	2016-12-31	104	68	2	1	2	6	71	68	71	36	29	2	4	16	1	0	0	2	1	0	1	1	0	2	1	1	1	0	1	2	1	0	0	1	0	0	0	0	9	7	2011-04-18	1	0	0	0
36-2990	2006-01-01	2011-05-19	NA	2016-12-31	131	67	1	1	2	6	57	52	57	64	27	4.5	6	37	2	2	0	3	2	3	3	3	1	2	1	3	2	0	1	0	1	3	0	2	1	1	1	1	22	15	2011-05-09	2	1	0	2
36-2992	2003-01-01	2011-06-28	NA	2016-12-31	167	66	2	1	1	21	77	68	77	101	24	3.5	5	21	2	1	2	1	2	1	2	1	3	3	1	1	1	0	0	0	0	0	0	0	0	0	0	0	19	2	2011-06-22	1	0	0	0
36-2994	2008-11-01	2011-08-04	NA	2016-12-31	97	64	2	1	2	14	76	73	76	32	21	5	7	23	0	0	0	2	1	1	1	1	2	3	1	2	2	1	0	2	0	2	2	0	0	0	0	0	12	11	2011-07-07	11	1	0	0
36-2995	2009-04-01	2011-07-26	NA	2016-12-31	92	65	2	1	1	12	78	75	78	27	21	5	7	37	3	3	3	3	3	3	3	3	3	3	0	0	1	0	2	1	1	0	0	0	0	1	1	1	30	7	2011-07-08	9	1	2	0
36-2999	2010-01-01	2011-08-17	NA	2016-12-31	83	64	1	1	1	16	62	61	62	19	15	4.5	6.5	26	1	2	2	2	2	3	2	1	2	2	2	1	1	0	2	0	0	1	0	0	0	0	0	0	21	5	2011-08-17	28	1	5	0
36-3001	2008-01-01	2011-09-22	NA	2016-12-31	107	63	2	1	2	12	59	55	59	43	24	3.5	5.5	22	1	2	1	2	0	2	2	2	0	3	1	0	2	2	1	0	1	0	0	0	0	0	0	0	16	6	2011-08-18	5	1	1	0
36-3008	2010-01-01	2011-12-12	NA	2016-12-31	83	60	1	1	1	16	52	51	52	23	27	6.5	9	39	3	3	3	2	0	3	3	2	3	3	0	3	1	0	0	1	1	3	1	1	0	3	0	0	25	14	2011-12-12	1	0	1	0
36-3010	2008-12-01	2011-11-28	NA	2016-12-31	96	61	1	1	1	12	61	58	61	35	7	5	8	47	3	3	3	3	2	3	3	3	3	3	3	3	2	0	3	3	0	2	2	0	0	0	0	0	32	15	2011-11-01	4	1	2	0
36-3015	2009-01-01	2011-11-29	NA	2016-12-31	95	61	3	1	2	9	61	58	61	34	27	3.5	5.5	11	0	0	0	1	0	0	1	0	2	0	3	1	2	0	0	0	0	0	0	1	0	0	0	0	7	4	2011-11-30	1	0	1	0
36-3019	2008-06-01	2012-02-03	NA	2016-12-31	102	58	2	1	1	16	70	66	70	44	25	2	4	7	0	0	0	1	0	0	0	1	0	2	0	0	1	0	0	0	0	1	1	0	0	0	0	0	4	3	2012-02-03	0	0	0	0
36-3026	2006-03-01	2011-05-12	NA	2016-12-31	129	67	3	1	1	16	64	59	65	73	21	2.5	5.5	22	2	1	0	2	0	2	0	0	3	3	3	0	2	0	1	1	0	0	1	1	0	0	0	0	16	6	2012-04-05	3	1	1	0
36-3027	2011-03-01	2012-04-10	NA	2016-12-31	69	56	3	1	2	14	63	62	63	13	22	2	4	13	2	2	2	0	0	1	1	1	2	0	0	0	2	0	0	0	0	0	0	0	0	0	0	0	11	2	2012-04-19	0	0	0	0
36-3032	2009-01-01	2012-06-01	NA	2016-12-31	95	54	2	1	2	4	68	65	68	41	12	4.5	7.5	21	2	1	1	2	1	3	1	1	1	3	0	2	0	3	0	0	0	0	0	0	0	0	0	0	16	5	999	999	999	999	999
36-3033	2009-01-01	2011-07-07	NA	2016-12-31	95	65	2	1	1	16	80	78	81	41	1	5	8.5	10	0	0	0	0	0	0	1	0	0	3	3	0	0	0	3	0	0	0	0	0	0	0	0	0	7	3	2012-06-05	15	1	2	2
36-3038	2010-01-01	2012-09-20	NA	2016-12-31	83	51	1	1	1	16	63	60	62	29	27	1.5	2.5	15	2	2	0	2	0	0	0	2	0	0	0	0	2	0	2	0	2	0	0	1	0	0	0	0	8	7	2012-06-28	11	1	1	2
36-3040	2010-01-01	2012-08-15	NA	2016-12-31	83	52	1	1	1	14	79	77	79	31	26	6.5	9	999	999	999	999	999	999	999	999	999	999	999	999	999	999	999	999	999	999	999	999	999	999	999	999	999	999	999	2012-08-24	22	999	999	999
36-3046	2008-01-01	2012-10-04	NA	2016-12-31	107	50	3	1	1	16	74	70	74	56	21	2.5	5.5	27	1	1	2	3	0	1	0	2	3	3	3	0	3	0	2	0	1	0	2	0	0	0	0	0	19	8	2012-09-20	5	1	1	1
36-3049	2007-01-01	2011-11-17	NA	2016-12-31	119	61	2	1	2	12	63	59	64	69	0	5.5	9.5	23	1	0	1	3	0	1	2	1	1	3	0	3	1	0	1	2	1	2	0	0	0	0	0	0	13	10	2012-10-08	1	0	0	0
36-3053	2010-09-01	2012-12-04	NA	2016-12-31	75	48	2	1	2	12	67	65	67	26	19	2	3	3	0	0	0	0	0	0	0	0	0	1	1	0	0	0	0	0	1	0	0	0	0	0	0	0	2	1	2012-11-14	2	1	0	2
36-3067	2000-01-01	2013-02-01	NA	2016-12-31	203	46	2	1	1	14	60	47	60	157	17	4.5	7.5	35	3	3	3	3	2	3	2	2	2	3	0	2	0	3	1	0	1	0	0	0	2	0	0	0	26	9	2013-02-01	0	0	0	0
36-3068	2007-05-01	2013-03-05	NA	2016-12-31	115	45	3	1	2	14	55	49	55	69	25	2	4	5	0	0	0	0	0	0	0	1	1	0	3	0	0	0	0	0	0	0	0	0	0	0	0	0	5	0	2013-02-13	0	0	0	0
36-3070	2012-01-01	2013-03-07	NA	2016-12-31	59	45	2	1	1	12	75	73	75	13	18	4.5	7.5	33	3	2	2	3	2	2	2	3	2	3	1	1	3	0	1	0	0	0	1	1	1	0	0	0	25	8	2013-02-21	4	1	1	0
36-3073	2007-01-01	2012-05-07	NA	2016-12-31	119	55	2	1	2	6	62	57	63	76	7	9	13	49	3	3	2	3	2	3	3	3	2	3	0	3	1	1	3	3	3	2	1	3	0	2	0	0	27	22	2013-05-06	2	1	1	1
36-3076	2011-01-01	2014-01-08	NA	2016-12-31	71	35	2	1	2	6	49	46	49	36	24	2	3	8	0	0	1	0	0	0	1	1	0	3	0	1	1	0	0	0	0	0	0	0	0	0	0	0	6	2	999	999	999	999	999
36-3077	2011-01-01	2014-01-16	NA	2016-12-31	71	35	1	1	2	7	61	58	61	36	22	5	6.5	999	999	999	999	999	999	999	999	999	999	999	999	999	999	999	999	999	999	999	999	999	999	999	999	999	999	999	999	999	999	999	999
36-3078	2011-02-01	2013-12-20	NA	2016-12-31	70	36	2	1	1	16	65	62	65	34	25	2.5	4.5	11	1	0	1	0	1	1	0	1	3	1	1	1	0	0	0	0	0	0	0	0	0	0	0	0	10	1	999	999	999	999	999
36-3080	2012-09-01	2013-12-27	2016-03-16	2016-03-16	42	26	1	0	1	16	71	70	71	15	19	11	14	39	3	3	3	3	3	3	3	3	3	1	0	3	3	0	3	0	1	0	1	0	0	0	0	0	28	11	2013-12-05	30	1	4	0
36-3082	2010-01-01	2013-01-25	NA	2016-12-31	83	47	2	1	2	14	65	62	66	48	28	3	6	7	0	0	0	1	0	1	0	0	0	1	0	1	1	0	1	0	0	0	1	0	0	0	0	0	3	4	2014-01-06	1	0	0	0
36-3087	2011-01-01	2014-06-26	NA	2016-12-31	71	30	2	1	2	12	54	51	54	41	22	2	6	35	3	2	3	3	0	2	2	3	1	3	0	3	3	0	3	0	2	0	2	0	0	0	0	0	22	13	2014-06-26	4	1	0	2
36-3088	2010-01-01	2014-07-18	NA	2016-12-31	83	29	2	1	2	12	59	55	59	54	23	4.5	7.5	30	1	2	1	1	2	1	1	2	1	3	1	3	1	0	2	0	2	3	2	0	0	1	0	0	16	14	2014-07-18	0	0	0	0
36-3090	2013-01-01	2014-08-04	NA	2016-12-31	47	28	1	1	1	16	45	44	45	19	19	12	14.5	34	2	2	1	1	3	3	3	3	0	0	0	3	1	0	3	0	0	3	0	2	0	1	3	3	18	16	2014-08-04	8	1	2	0
36-3093	2008-01-01	2014-09-25	NA	2016-12-31	107	27	2	1	2	12	65	58	65	80	6	13	17	51	3	3	2	3	3	3	3	3	3	1	1	3	3	2	3	0	1	2	2	2	2	1	0	0	30	21	2014-09-25	7	1	0	2
36-3095	2012-04-01	2014-07-04	NA	2016-12-31	56	29	1	1	2	16	46	44	46	26	19	4.5	7.5	19	2	2	3	2	0	0	1	0	3	2	3	0	0	0	0	0	0	0	0	1	0	0	0	0	18	1	999	999	999	999	999
36-3097	2010-01-01	2013-04-15	NA	2016-12-31	83	44	1	1	2	12	59	56	59	38	20	5.5	8.5	22	2	1	1	2	0	1	1	1	3	2	2	1	1	0	1	1	0	0	0	1	0	1	0	0	16	6	2013-03-21	1	0	0	0
36-3098	2011-01-01	2013-09-23	NA	2016-12-31	71	39	1	1	1	16	74	71	74	32	27	2.5	4.5	23	1	1	0	2	0	0	0	1	0	0	0	0	3	0	2	3	3	0	3	3	0	0	0	0	6	17	999	999	999	999	999
36-3099	2011-01-01	2014-08-22	NA	2016-12-31	71	28	2	1	2	6	52	49	52	42	17	6	10	29	3	0	0	3	1	3	2	2	2	0	0	0	3	3	0	3	3	0	1	0	0	0	0	0	16	13	2014-08-22	0	0	0	0
36-3100	2009-01-01	2013-10-31	NA	2016-12-31	95	38	1	1	1	20	63	58	63	57	22	2	4	21	2	2	2	0	0	2	2	1	3	2	3	0	1	0	0	0	0	1	0	0	0	0	0	0	19	2	2013-10-15	1	0	1	0
36-3101	2011-01-01	2014-02-27	NA	2016-12-31	71	34	3	1	1	12	63	60	64	47	28	1.5	3.5	8	1	0	1	1	0	0	0	0	1	1	2	0	1	0	0	0	0	0	0	0	0	0	0	0	7	1	2014-12-31	3	1	3	0
36-3105	2011-01-01	2013-06-25	2016-11-19	2016-11-19	70	40	2	0	2	6	65	62	65	35	17	3	5	12	1	1	1	0	0	1	1	1	1	3	0	1	0	0	0	0	0	0	0	1	0	0	0	0	10	2	999	999	999	999	999
36-3106	2011-05-01	2014-01-02	NA	2016-12-31	67	35	3	1	2	16	57	55	57	32	14	3.5	5.5	2	0	0	0	0	0	1	0	0	0	0	1	0	0	0	0	0	0	0	0	0	0	0	0	0	2	0	999	999	999	999	999
[truncated: 44 more columns]
